# Supplementary material for: Optimization and Validation of a Harmonized Protocol for Generating Therapeutic-Grade Dendritic Cells in a Randomized Phase II Clinical Trial, Using Two Varied Antigenic Sources
Source: Vaccines (Basel). 2024 Jan 23;12(2):112. doi: 10.3390/vaccines12020112 (PMC10892253; doi:10.3390/vaccines12020112)
Supplement: Supplementary file 1 [file vaccines-12-00112-s001.zip]

Archive with 1 entries (1 files):
- vaccines-2713941-supplementary.pdf
